# Supplementary material for: The morphology of the immature stages of two rare Lixus species (Coleoptera, Curculionidae, Lixinae) and notes on their biology
Source: Zookeys. 2016 Jul 11;(604):87–116. doi: 10.3897/zookeys.604.9018 (PMC4978021; doi:10.3897/zookeys.604.9018)
Supplement: XML Treatment for Lixus (Ortholixus) bituberculatus [file zookeys.604.9018-treatment1.xml]

<!DOCTYPE tp:taxon-treatment
  PUBLIC "-//TaxonX//DTD Taxonomic Treatment Publishing DTD v0 20100105//EN" "tax-treatment-NSO.dtd">
<tp:taxon-treatment xmlns:tp="http://www.plazi.org/taxpub"><tp:treatment-meta><kwd-group><label>Taxon classification</label><kwd><named-content content-type="kingdom">Animalia</named-content></kwd><kwd><named-content content-type="order">Coleoptera</named-content></kwd><kwd><named-content content-type="family">Curculionidae</named-content></kwd></kwd-group><mixed-citation publication-type="journal"><person-group><name><surname>Trnka</surname><given-names>Filip</given-names></name><name><surname>Stejskal</surname><given-names>Robert</given-names></name><name><surname>Skuhrovec</surname><given-names>Jiří</given-names></name></person-group><article-title>The morphology of the immature stages of two rare <italic><tp:taxon-name><tp:taxon-name-part taxon-name-part-type="genus">Lixus</tp:taxon-name-part></tp:taxon-name></italic> species (<tp:taxon-name><tp:taxon-name-part taxon-name-part-type="order">Coleoptera</tp:taxon-name-part></tp:taxon-name>, <tp:taxon-name><tp:taxon-name-part taxon-name-part-type="family">Curculionidae</tp:taxon-name-part></tp:taxon-name>, <tp:taxon-name><tp:taxon-name-part taxon-name-part-type="subfamily">Lixinae</tp:taxon-name-part></tp:taxon-name>) and notes on their biology</article-title><source>Zookeys</source><day>11</day><month>7</month><year>2016</year><volume>2016</volume><issue>604</issue><fpage>87</fpage><lpage>116</lpage><pub-id pub-id-type="doi">10.3897/zookeys.604.9018</pub-id></mixed-citation></tp:treatment-meta><tp:nomenclature><tp:taxon-name>
            <tp:taxon-name-part taxon-name-part-type="genus">Lixus</tp:taxon-name-part> (<tp:taxon-name-part taxon-name-part-type="subgenus">Ortholixus</tp:taxon-name-part>) <tp:taxon-name-part taxon-name-part-type="species">bituberculatus</tp:taxon-name-part></tp:taxon-name><tp:taxon-authority>Smreczyński, 1968</tp:taxon-authority></tp:nomenclature><tp:treatment-sec sec-type="description" id="SECID0EPIAE"><title>Description of mature larva.</title><p>
            <italic>Measurements</italic> (in mm). Body length: 6.5–10.4 (mean 9.2). The widest part of the body (metathorax and abdominal segments I–II) measuring up to 2.8. Head width: 1.4–1.7 (mean 1.5).</p><!--PageBreak--><p>
            <italic>General</italic>. Body stocky, slightly curved, rounded in cross section (Fig. <xref ref-type="fig" rid="F5">7</xref>). Cuticle finely spiculate.</p><p>
            <italic>Colouration</italic>. Head light brown or brown with a distinct pale pattern around the frontal suture (Figs <xref ref-type="fig" rid="F5">7</xref>, <xref ref-type="fig" rid="F8">19</xref>). All thoracic and abdominal segments are white with a light brown, elongate stripe on the dorsum of the pronotum (Fig. <xref ref-type="fig" rid="F5">7</xref>).</p><p>
            <italic>Vestiture</italic>. Setae on body thin, relatively short, light yellow or orange.</p><p>
            <italic>Head capsule</italic> (Fig. <xref ref-type="fig" rid="F1">1</xref>). Head suboval, flattened laterally, endocarinal line long more than half length of frons. Frontal sutures distinct, extended to the antennae. Single stemma (st) in the form of a slightly pigmented spot located anterolaterally on each side. <italic>Des1</italic> and <italic>des2</italic> located in the upper part of the central part of the epicranium, <italic>des1</italic> near the middle part of epicranium, and <italic>des2</italic> near the side of the epicranium, <italic>des3</italic> located anteriorly near the frontal suture, <italic>des4</italic> located in the central part of the epicranium, <italic>des5</italic> located anterolaterally; all <italic>des</italic> long, subequal in length (Fig. <xref ref-type="fig" rid="F1">1</xref>). <italic>Fs1</italic> and <italic>fs2</italic> placed medially, <italic>fs3</italic> located anteromedially, <italic>fs4</italic> located anterolaterally, and <italic>fs5</italic> located laterally, close to the epistoma; all setae relatively long, <italic>fs4</italic> slightly longer than <italic>fs1-3</italic> and <italic>fs5</italic> distinctly longer than <italic>fs4</italic> (Fig. <xref ref-type="fig" rid="F1">1</xref>). <italic>Les1–2</italic> as long as <italic>des1</italic>; <italic>ves1–2</italic> as long as <italic>fs3</italic>. Epicranial area with sensilla undistinct.</p><fig id="F1" position="float" orientation="portrait"><label>Figure 1.</label><caption><p>
          <italic><tp:taxon-name><tp:taxon-name-part taxon-name-part-type="genus">Lixus</tp:taxon-name-part> <tp:taxon-name-part taxon-name-part-type="species">bituberculatus</tp:taxon-name-part></tp:taxon-name></italic> mature larva head, dorsal view. Scale bar: 1 mm.</p></caption><graphic xmlns:xlink="http://www.w3.org/1999/xlink" xlink:href="zookeys-604-087-g001.jpg" position="float" orientation="portrait" xlink:type="simple" id="oo_95299.jpg"/></fig><p>Antennae located at the end of the frontal suture on each side, membranous and slightly convex basal article bearing one conical triangular sensorium, relatively long; basal membranous article with 5 sensilla different in both shape and length (Fig. <xref ref-type="fig" rid="F3">4</xref>).</p><p>
            <italic>Clypeus</italic> (Fig. <xref ref-type="fig" rid="F2">2</xref>) approximately 2.1 times as wide as long with 2 relatively long <italic>cls</italic>, almost equal in length, localized posterolaterally and 1 sensillum; anterior margin rounded to the inside.</p><fig id="F2" position="float" orientation="portrait"><label>Figures 2–3.</label><caption><p>
          <italic><tp:taxon-name><tp:taxon-name-part taxon-name-part-type="genus">Lixus</tp:taxon-name-part> <tp:taxon-name-part taxon-name-part-type="species">bituberculatus</tp:taxon-name-part></tp:taxon-name></italic> mature larva. <bold>2</bold> Labrum and clypeus <bold>3</bold> Epipharynx. Scale bar: 0.5 mm.</p></caption><graphic xmlns:xlink="http://www.w3.org/1999/xlink" xlink:href="zookeys-604-087-g002.jpg" position="float" orientation="portrait" xlink:type="simple" id="oo_95300.jpg"/></fig><fig id="F3" position="float" orientation="portrait"><label>Figures 4–5.</label><caption><p>
          <italic><tp:taxon-name><tp:taxon-name-part taxon-name-part-type="genus">Lixus</tp:taxon-name-part> <tp:taxon-name-part taxon-name-part-type="species">bituberculatus</tp:taxon-name-part></tp:taxon-name></italic> mature larva head. <bold>4</bold> Antenna <bold>5</bold> Right mandible. Scale bars: 0.1 mm (<bold>4</bold>) and 0.2 mm (<bold>5</bold>).</p></caption><graphic xmlns:xlink="http://www.w3.org/1999/xlink" xlink:href="zookeys-604-087-g003.jpg" position="float" orientation="portrait" xlink:type="simple" id="oo_95301.jpg"/></fig><p>
            <italic>Mouth parts</italic>. Labrum (Fig. <xref ref-type="fig" rid="F2">2</xref>) approximately 2 times as wide as long, with 3 pairs of piliform <italic>lms</italic>, of different lengths; <italic>lms3</italic> distinctly shorter than very long <italic>lms1</italic> and long <italic>lms2</italic>; <italic>lms1</italic> located close to the margin with clypeus, <italic>lms2</italic> located anteromedially and <italic>lms3</italic> located anterolaterally; anterior margin double sinuate. Epipharynx (Fig. <xref ref-type="fig" rid="F2">3</xref>) with 4 pairs of blunt, finger-like <italic>als</italic>, unequal in length, <italic>als1–2</italic> distinctly shorter than <italic>als3–4</italic>; 3 pairs of <italic>ams</italic>, <italic>ams1</italic> and <italic>ams2</italic> distinctly shorter than <italic>ams3</italic>, <italic>ams1</italic> and <italic>ams2</italic> piliform, and <italic>ams3</italic> blunt, finger-like; 2 pairs of short, blunt <italic>mes</italic> and one sensilla close to <italic>mes2</italic>, located close to lr; labral rods (lr) elongated, converging anteriorly. Mandibles (Fig. <xref ref-type="fig" rid="F3">5</xref>) relatively broad, bifid, teeth of unequal height; slightly truncate; both <italic>mds</italic> relatively long, piliform. Maxilla (Fig. <xref ref-type="fig" rid="F4">6</xref>) stipes with 1 <italic>stps</italic>, 2 <italic>pfs</italic> and 1 <italic>mbs</italic>; very long <italic>stps</italic> distinctly longer than long <italic>pfs1–2</italic>, <italic>mbs</italic> very short; mala with 12 bacilliform <italic>dms</italic> of two different lengths (6 very long and 6 relatively long); 5 short <italic>vms</italic>, almost equal in length; <italic>vms</italic> distinctly shorter than <italic>dms</italic>. Maxillary palpi with two palpomeres; basal palpomere with 1 very short <italic>mxps</italic> and two sensilla; length ratio of basal and distal palpomeres: 1:0.7; distal palpomere with one sensillum and a group of conical, apical sensorial papillae. Praelabium (Fig. <xref ref-type="fig" rid="F4">6</xref>) heart-shaped and distinctly elongated, with 1 relatively long <italic>prms</italic>; ligula with sinuate margin and 3 piliform micro <italic>ligs</italic>, unequal in length; premental sclerite well visible. Labial palpi with two palpomeres; length ratio of basal and distal palpomeres: 1:0.7; distal palpomere with one sensillum and short, <!--PageBreak-->apical sensorial papillae; basal palpomere with 1 ventral sensillum. Postlabium (Fig. <xref ref-type="fig" rid="F4">6</xref>) with 3 <italic>pms</italic>, <italic>pms1</italic> located anteriorly, remaining two pairs laterally; relatively long, almost of equal length, <italic>pms3</italic> distinctly shorter than <italic>pms1</italic> and <italic>pms2</italic>; surface of postlabium densely covered by distinct asperities.</p><fig id="F4" position="float" orientation="portrait"><label>Figure 6.</label><caption><p>
          <italic><tp:taxon-name><tp:taxon-name-part taxon-name-part-type="genus">Lixus</tp:taxon-name-part> <tp:taxon-name-part taxon-name-part-type="species">bituberculatus</tp:taxon-name-part></tp:taxon-name></italic> mature larva head, maxillo-labial complex, ventral view. Scale bar: 0.5 mm.</p></caption><graphic xmlns:xlink="http://www.w3.org/1999/xlink" xlink:href="zookeys-604-087-g004.jpg" position="float" orientation="portrait" xlink:type="simple" id="oo_95302.jpg"/></fig><p>
            <italic>Thorax</italic>. Prothorax distinctly smaller than meso- and metathorax. Metathorax almost of equal length as abdominal segments I–IV. Spiracle bicameral. Prothorax <!--PageBreak-->(Fig. <xref ref-type="fig" rid="F6">8</xref>) with 10 <italic>prns</italic> unequal in length, 8 of them on weakly pigmented premental sclerite, which is subdivided medially into two triangular plates, next two <italic>prns</italic> placed below; 2 <italic>ps</italic> and 2 <italic>eus</italic>. Mesothorax (Fig. <xref ref-type="fig" rid="F6">8</xref>) with 1 <italic>prs</italic>; 4 <italic>pds</italic> unequal in length, <italic>pds2</italic> distinctly shorter than the remaining three setae; 1 short <italic>as</italic>; 2 short to very short <italic>ss</italic>; 1 <italic>eps</italic>; 1 <italic>ps</italic> and 2 <italic>eus</italic>. Chaetotaxy of metathorax (Fig. <xref ref-type="fig" rid="F6">8</xref>) identical to that of mesothorax. Each pedal area of the thoracic segments well separated and pigmented, with 7 long <italic>pda</italic>, 6 of which on pigmented area, unequal in length.</p><fig id="F5" position="float" orientation="portrait"><label>Figure 7.</label><caption><p>
          <italic><tp:taxon-name><tp:taxon-name-part taxon-name-part-type="genus">Lixus</tp:taxon-name-part> <tp:taxon-name-part taxon-name-part-type="species">bituberculatus</tp:taxon-name-part></tp:taxon-name></italic> mature larva habitus, lateral view. Scale bar: 3 mm.</p></caption><graphic xmlns:xlink="http://www.w3.org/1999/xlink" xlink:href="zookeys-604-087-g005.jpg" position="float" orientation="portrait" xlink:type="simple" id="oo_95303.jpg"/></fig><fig id="F6" position="float" orientation="portrait"><label>Figures 8–10.</label><caption><p>
          <italic><tp:taxon-name><tp:taxon-name-part taxon-name-part-type="genus">Lixus</tp:taxon-name-part> <tp:taxon-name-part taxon-name-part-type="species">bituberculatus</tp:taxon-name-part></tp:taxon-name></italic> mature larva habitus. <bold>8</bold> Lateral view of thoracic segments <bold>9</bold> Lateral view of abdominal segment II. <bold>10</bold> Lateral view of abdominal segments VII–X. Scale bar: 1 mm.</p></caption><graphic xmlns:xlink="http://www.w3.org/1999/xlink" xlink:href="zookeys-604-087-g006.jpg" position="float" orientation="portrait" xlink:type="simple" id="oo_95304.jpg"/></fig><p>
            <italic>Abdomen</italic>. Abdominal segments I–IV of almost equal length, subsequent abdominal segments decreasing gradually to the terminal parts of the body. Abdominal segment X reduced to four anal lobes of unequal size, the dorsal being distinctly the largest, the lateral pair equal in size, and the ventral lobe very small. Anus located terminally. Spiracles bicameral, the eight abdominal spiracles located laterally, close to <!--PageBreak--><!--PageBreak--><!--PageBreak-->the anterior margin of abdominal segments I–VIII. Abdominal segments I–VII (Figs <xref ref-type="fig" rid="F6">9–10</xref>) with 1 <italic>prs</italic>; 6 <italic>pds</italic>, <italic>pds3</italic> and <italic>pds5</italic> the longest one; 2 <italic>ss</italic> of unequal length, <italic>ss1</italic> very short, <italic>ss2</italic> as long as <italic>pds6</italic>; 2 <italic>eps</italic> of almost equal length; 2 relatively short <italic>ps</italic> of unequal length, <italic>ps1</italic> very short to minute, <italic>ps2</italic> short; 1 <italic>lsts</italic> and 2 <italic>eus</italic>. Abdominal segment VIII (Fig. <xref ref-type="fig" rid="F6">10</xref>) with 1 <italic>prs</italic>; 4 <italic>pds</italic>, <italic>pds1</italic> and <italic>pds6</italic> lacking, <italic>pds3</italic> and <italic>pds5</italic> less than half of length of the two remaining setae; 2 <italic>ss</italic> of unequal length, <italic>ss1</italic> very short, <italic>ss2</italic> long as <italic>pds6</italic>; 2 <italic>eps</italic> of almost equal length; 2 short <italic>ps</italic> of equal length; 1 <italic>lsts</italic> and 2 <italic>eus</italic>. Abdominal segment IX (Fig. <xref ref-type="fig" rid="F6">10</xref>) with 4 <italic>ds</italic> (<italic>ds1</italic> and <italic>ds3</italic> very short, <italic>ds 2</italic> and <italic>ds4</italic> long); 2 short and 1 very short <italic>ps</italic> and 2 very short to micro <italic>sts</italic>. Abdominal segment X (Fig. <xref ref-type="fig" rid="F6">10</xref>) with 2 microsetae and 1 seta (<italic>ts</italic>) on each lateral anal lobe.</p></tp:treatment-sec><tp:treatment-sec sec-type="description" id="SECID0EQYAE"><title>Description of pupa.</title><p>
            <italic>Measurements</italic> (in mm). Body length: 8.0–10.4 (♂ 8.0–10.4; ♀ 9.8). The widest part of the body, commonly between the apex of the meso- or metafemora: 2.6–3.5.</p><p>
            <italic>Colouration</italic>. Body white to yellowish (Fig. <xref ref-type="fig" rid="F8">20</xref>).</p><p>
            <italic>Morphology</italic> (Figs <xref ref-type="fig" rid="F7">11–13</xref>, <xref ref-type="fig" rid="F8">20</xref>). Body stocky, elongated, white or yellowish. Cuticle smooth. Rostrum relatively long, approximately 2.7 to 3.0 times as long as wide, extending beyond the mesocoxae; females with slightly thinner rostrum than males. Antennae relatively long and stout. Pronotum from 1.2 to 1.3 times as wide as long. Mesonotum and metanotum of almost equal length. Abdominal segments I–III of almost equal length; abdominal segment VI semicircular and subsequent abdominal segments diminish gradually to the end of the body. Abdominal segments VII–IX distinctly smaller than other abdominal segments. Gonotheca (abdominal segment IX) in females (1 specimen) bilobed.</p><fig id="F7" position="float" orientation="portrait"><label>Figures 11–13.</label><caption><p>
          <italic><tp:taxon-name><tp:taxon-name-part taxon-name-part-type="genus">Lixus</tp:taxon-name-part> <tp:taxon-name-part taxon-name-part-type="species">bituberculatus</tp:taxon-name-part></tp:taxon-name></italic> pupa habitus. <bold>11</bold> Ventral view <bold>12</bold> Dorsal view <bold>13</bold> Lateral view. Scale bar: 3 mm.</p></caption><graphic xmlns:xlink="http://www.w3.org/1999/xlink" xlink:href="zookeys-604-087-g007.jpg" position="float" orientation="portrait" xlink:type="simple" id="oo_95305.jpg"/></fig><fig id="F8" position="float" orientation="portrait"><label>Figures 14–21.</label><caption><p>Habitats, adults, immature stages and life cycle of <italic><tp:taxon-name><tp:taxon-name-part taxon-name-part-type="genus">Lixus</tp:taxon-name-part> <tp:taxon-name-part taxon-name-part-type="species">bituberculatus</tp:taxon-name-part></tp:taxon-name></italic>. <bold>14</bold> Adult <bold>15</bold> Adult hiding in host plant rosette <bold>16</bold> Ovipositional mark <bold>17</bold> Eggs in the host plant stem <bold>18</bold> Feeding marks in the stem <bold>19</bold> Mature larva in the root crown <bold>20</bold> Pupa and pupation cell <bold>21</bold> Habitat in Romania and <italic><tp:taxon-name><tp:taxon-name-part taxon-name-part-type="genus">Cichorium</tp:taxon-name-part> <tp:taxon-name-part taxon-name-part-type="species">intybus</tp:taxon-name-part></tp:taxon-name></italic> host plant.</p></caption><graphic xmlns:xlink="http://www.w3.org/1999/xlink" xlink:href="zookeys-604-087-g008.jpg" position="float" orientation="portrait" xlink:type="simple" id="oo_95306.jpg"/></fig><p>
            <italic>Chaetotaxy</italic> (Figs <xref ref-type="fig" rid="F7">11–13</xref>). Setae relatively short, unequal in length, light yellow or orange, some setae on abdominal segments III–VIII distinctly stronger and located on protuberances. Setae well visible. Head capsule includes 1 <italic>vs</italic>, 3 <italic>sos</italic>, 1 <italic>os</italic> and 4 <italic>pas</italic>. Rostrum with 2 <italic>rs</italic>, <italic>rs1</italic> located below antenna, <italic>rs2</italic> placed on the anterior margin. Setae on head capsule and rostrum straight, both <italic>rs</italic> and all <italic>pas</italic> distinctly shorter than the remaining setae on head, thoracic and abdominal segments. Pronotum with 2 <italic>as</italic>, 2 <italic>ds</italic>, 2 <italic>ls</italic> and 4 <italic>pls</italic>. Dorsal parts of mesothorax with 1 seta located posteromedially, 1 seta located posterolaterally and 4 setae located along its anterior margin. Chaetotaxy of metathorax identical to that of mesothorax. Each femoral apex with 2 <italic>fes</italic>. Dorsal parts of abdominal segments I–VIII each with 2 pairs of setae located posteriorly (<italic>d1</italic>, <italic>d9</italic>) and 7 pairs (<italic>d2–8</italic>) located along their anterior margins. Setae <italic>d2–3</italic>, <italic>d5</italic> and <italic>d7</italic> (on abdominal segments IV–VIII) short, thorn-like, located on protuberances; on abdominal segment III only setae <italic>d3</italic> and <italic>d5</italic>. Remaining setae short to very short, hair-like; all setae very short on abdominal segments I–II. Abdominal segments I–VII with groups of 2 lateral setae and 5 pairs of ventral setae. Dorsal part of abdominal segment VIII with 1 seta located posteriorly (<italic>d9</italic>) and 7 pairs (<italic>d2–8</italic>) located along its anterior margin; <italic>d3</italic>, <italic>d5</italic> and <italic>d7</italic> thorn-like, located on protuberances; remaining setae elongated. Abdominal segment VIII with groups of 2 lateral setae and 5 short ventral setae. Abdominal segment IX with 2 pairs of ventral microsetae and 1 pair of short, thin setae. Urogomphi elongated, triangular.</p><!--PageBreak--><!--PageBreak--><!--PageBreak--></tp:treatment-sec><tp:treatment-sec sec-type="biology" id="SECID0E24AE"><title>Biology and ecology.</title><p>
            <italic>Habitats</italic>. Adults (Fig. <xref ref-type="fig" rid="F8">14</xref>) prefer dry and sunny habitats such as dry grasslands, meadows often with grazing or mowing (Fig. <xref ref-type="fig" rid="F8">21</xref>), and road margins with specific disturbance regimes (trampling by movement of cattle or vehicles, etc.).</p><p>
            <italic>Adult behaviour</italic>. During the day, adults stay among the rosette leaves of the host plant (Fig. <xref ref-type="fig" rid="F8">15</xref>) near the stem base. Adults were usually observed by sweeping the host plants at night. Data were collected from April to September with the exception of July. The maximum number of records occurred in late summer.</p><p>
            <italic>Host plants</italic>. Adults and larvae were observed feeding on chicory <italic><tp:taxon-name><tp:taxon-name-part taxon-name-part-type="genus">Cichorium</tp:taxon-name-part> <tp:taxon-name-part taxon-name-part-type="species">intybus</tp:taxon-name-part></tp:taxon-name></italic> L. (<tp:taxon-name><tp:taxon-name-part taxon-name-part-type="family">Asteraceae</tp:taxon-name-part></tp:taxon-name>), in the studied localities (Fig. <xref ref-type="fig" rid="F8">21</xref>). Nevertheless, J. Krátký and J. Pelikán (in litt.) also found adult <italic><tp:taxon-name><tp:taxon-name-part taxon-name-part-type="genus">Lixus</tp:taxon-name-part> <tp:taxon-name-part taxon-name-part-type="species">bituberculatus</tp:taxon-name-part></tp:taxon-name></italic> on <italic><tp:taxon-name><tp:taxon-name-part taxon-name-part-type="genus">Crepis</tp:taxon-name-part></tp:taxon-name></italic> sp. and <italic><tp:taxon-name><tp:taxon-name-part taxon-name-part-type="genus">Picris</tp:taxon-name-part></tp:taxon-name></italic> sp. during night sweeping and a pupa in the root of <italic><tp:taxon-name><tp:taxon-name-part taxon-name-part-type="genus">Picris</tp:taxon-name-part></tp:taxon-name></italic> sp. in Slovakia (Hajnáčka env. and Bajtava env.).</p><p>
            <italic>Life cycle. <tp:taxon-name><tp:taxon-name-part taxon-name-part-type="genus">Lixus</tp:taxon-name-part> <tp:taxon-name-part taxon-name-part-type="species">bituberculatus</tp:taxon-name-part></tp:taxon-name></italic> is an univoltine species. Adults feed on leaves, but larval development occurs in the basal part of the stem and in the root (Figs <xref ref-type="fig" rid="F8">18–19</xref>). Females of <italic><tp:taxon-name><tp:taxon-name-part taxon-name-part-type="genus">Lixus</tp:taxon-name-part> <tp:taxon-name-part taxon-name-part-type="species">bituberculatus</tp:taxon-name-part></tp:taxon-name></italic> bite the lower part of the stem of the host plant near the ground and lay one egg in the hole (Figs <xref ref-type="fig" rid="F8">16–17</xref>). Usually, only one larva was found to occupy a plant, but rarely, there were two (one in the stem and another in the root crown). Mature larvae were found from July to August. Pupation occurs in the root neck or root (Fig. <xref ref-type="fig" rid="F8">20</xref>), and fresh adults can be found (inside plants) from middle of August. The exit hole is situated in the upper part of the pupation cell. Adults do not hibernate in the host plants. Most likely, hibernation occurs in the leaf litter, among dry plant debris or in the topsoil.</p><p>
            <italic>Rearing of the larvae</italic>. For laboratory breeding, 10 mature larvae were collected on August 8<sup>th</sup>, 2014, but only three pupated under our laboratory conditions. The remaining seven larvae primarily died due to drying of the host plants. The first fresh adult hatched on September 12<sup>th</sup> and the other two on September 15<sup>th</sup>, 2014.</p></tp:treatment-sec></tp:taxon-treatment>
