# Supplementary material for: The morphology of the immature stages of two rare Lixus species (Coleoptera, Curculionidae, Lixinae) and notes on their biology
Source: Zookeys. 2016 Jul 11;(604):87–116. doi: 10.3897/zookeys.604.9018 (PMC4978021; doi:10.3897/zookeys.604.9018)
Supplement: XML Treatment for Lixus (Dilixellus) neglectus [file zookeys.604.9018-treatment2.xml]

<!DOCTYPE tp:taxon-treatment
  PUBLIC "-//TaxonX//DTD Taxonomic Treatment Publishing DTD v0 20100105//EN" "tax-treatment-NSO.dtd">
<tp:taxon-treatment xmlns:tp="http://www.plazi.org/taxpub"><tp:treatment-meta><kwd-group><label>Taxon classification</label><kwd><named-content content-type="kingdom">Animalia</named-content></kwd><kwd><named-content content-type="order">Coleoptera</named-content></kwd><kwd><named-content content-type="family">Curculionidae</named-content></kwd></kwd-group><mixed-citation publication-type="journal"><person-group><name><surname>Trnka</surname><given-names>Filip</given-names></name><name><surname>Stejskal</surname><given-names>Robert</given-names></name><name><surname>Skuhrovec</surname><given-names>Jiří</given-names></name></person-group><article-title>The morphology of the immature stages of two rare <italic><tp:taxon-name><tp:taxon-name-part taxon-name-part-type="genus">Lixus</tp:taxon-name-part></tp:taxon-name></italic> species (<tp:taxon-name><tp:taxon-name-part taxon-name-part-type="order">Coleoptera</tp:taxon-name-part></tp:taxon-name>, <tp:taxon-name><tp:taxon-name-part taxon-name-part-type="family">Curculionidae</tp:taxon-name-part></tp:taxon-name>, <tp:taxon-name><tp:taxon-name-part taxon-name-part-type="subfamily">Lixinae</tp:taxon-name-part></tp:taxon-name>) and notes on their biology</article-title><source>Zookeys</source><day>11</day><month>7</month><year>2016</year><volume>2016</volume><issue>604</issue><fpage>87</fpage><lpage>116</lpage><pub-id pub-id-type="doi">10.3897/zookeys.604.9018</pub-id></mixed-citation></tp:treatment-meta><tp:nomenclature><tp:taxon-name>
            <tp:taxon-name-part taxon-name-part-type="genus">Lixus</tp:taxon-name-part> (<tp:taxon-name-part taxon-name-part-type="subgenus">Dilixellus</tp:taxon-name-part>) <tp:taxon-name-part taxon-name-part-type="species">neglectus</tp:taxon-name-part></tp:taxon-name><tp:taxon-authority>Fremuth, 1983</tp:taxon-authority></tp:nomenclature><tp:treatment-sec sec-type="description" id="SECID0E4CAG"><title>Description of mature larva.</title><p>
            <italic>Measurements</italic> (in mm). Body length: 10.5–13.5 (mean 12.5). The widest part of the body (metathorax and abdominal segments I–II) measuring up to 3.3. Head width: 1.8–2.1 (mean 2.0).</p><p>
            <italic>General</italic>. Body stocky, slightly curved, rounded in cross section (Fig. <xref ref-type="fig" rid="F13">28</xref>), densely covered by distinct asperities (mainly dorsal and ventral parts). Cuticle finely spiculate.</p><p>
            <italic>Colouration</italic>. Head light brown or brown (Figs <xref ref-type="fig" rid="F13">28</xref>, <xref ref-type="fig" rid="F16">38</xref>). All thoracic and abdominal segments are white with a light brown elongate stripe on the dorsum of the pronotum (Fig. <xref ref-type="fig" rid="F13">28</xref>).</p><p>
            <italic>Vestiture</italic>. Setae on body thin, relatively long to very long, light yellow or orange.</p><p>
            <italic>Head capsule</italic> (Fig. <xref ref-type="fig" rid="F9">22</xref>). Head suboval, flattened laterally, endocarinal line long more than half length of frons. Frontal sutures distinct, extended to the antennae. Single stemma (st) in the form of a slightly pigmented spot, located anterolaterally on each <!--PageBreak-->side. <italic>Des1</italic> and <italic>des2</italic> located in the upper part of the central part of the epicranium, <italic>des1</italic> near the middle part of the epicranium, and <italic>des2</italic> near the side of the epicranium, <italic>des3</italic> located anteriorly near the frontal suture, <italic>des4</italic> located in the central part of the epicranium, <italic>des5</italic> located anterolaterally; all <italic>des</italic> long, subequal in length (Fig. <xref ref-type="fig" rid="F9">22</xref>). <italic>Fs1</italic> and <italic>fs2</italic> placed medially, <italic>fs3</italic> located anteromedially, <italic>fs4</italic> located anterolaterally, and <italic>fs5</italic> located laterally, close to the epistoma; all setae long to extremely long, <italic>fs1</italic> extremely long, <italic>fs4</italic> and <italic>fs5</italic> very long, distinctly longer than <italic>fs2</italic> and <italic>fs3</italic>, but shorter than <italic>fs1</italic> (Fig. <xref ref-type="fig" rid="F9">22</xref>). <italic>Les1–2</italic> as long as <italic>des1</italic>; <italic>ves1–2</italic> as long as <italic>fs3</italic>. Epicranial area with sensilla undistinct.</p><fig id="F9" position="float" orientation="portrait"><label>Figure 22.</label><caption><p>
          <italic><tp:taxon-name><tp:taxon-name-part taxon-name-part-type="genus">Lixus</tp:taxon-name-part> <tp:taxon-name-part taxon-name-part-type="species">neglectus</tp:taxon-name-part></tp:taxon-name></italic> mature larva head, dorsal view. Scale bar: 1 mm.</p></caption><graphic xmlns:xlink="http://www.w3.org/1999/xlink" xlink:href="zookeys-604-087-g009.jpg" position="float" orientation="portrait" xlink:type="simple" id="oo_95307.jpg"/></fig><!--PageBreak--><p>
            <italic>Antennae</italic> located at the end of the frontal suture on each side, membranous and slightly convex basal article bearing one conical triangular sensorium, relatively long; basal membranous article with 3 sensilla different in both shape and length (Fig. <xref ref-type="fig" rid="F11">25</xref>).</p><p>
            <italic>Clypeus</italic> (Fig. <xref ref-type="fig" rid="F10">23</xref>) approximately 2.5 times as wide as long with 2 long <italic>cls</italic>, almost equal in length, localized posterolaterally and 1 sensillum; anterior margin rounded to the inside; median part covered by thorn-shaped asperities.</p><fig id="F10" position="float" orientation="portrait"><label>Figures 23–24.</label><caption><p>
          <italic><tp:taxon-name><tp:taxon-name-part taxon-name-part-type="genus">Lixus</tp:taxon-name-part> <tp:taxon-name-part taxon-name-part-type="species">neglectus</tp:taxon-name-part></tp:taxon-name></italic>mature larva. <bold>23</bold> Labrum and clypeus <bold>24</bold> Epipharynx. Scale bar: 0.5 mm.</p></caption><graphic xmlns:xlink="http://www.w3.org/1999/xlink" xlink:href="zookeys-604-087-g010.jpg" position="float" orientation="portrait" xlink:type="simple" id="oo_95308.jpg"/></fig><fig id="F11" position="float" orientation="portrait"><label>Figures 25–26.</label><caption><p>
          <italic><tp:taxon-name><tp:taxon-name-part taxon-name-part-type="genus">Lixus</tp:taxon-name-part> <tp:taxon-name-part taxon-name-part-type="species">neglectus</tp:taxon-name-part></tp:taxon-name></italic> mature larva head. <bold>25</bold> Antenna <bold>26</bold> Right mandible. Scale bars: 0.1 mm (<bold>25</bold>) and 0.5 mm (<bold>26</bold>).</p></caption><graphic xmlns:xlink="http://www.w3.org/1999/xlink" xlink:href="zookeys-604-087-g011.jpg" position="float" orientation="portrait" xlink:type="simple" id="oo_95309.jpg"/></fig><p>
            <italic>Mouth parts</italic>. Labrum (Fig. <xref ref-type="fig" rid="F10">23</xref>) approximately 3 times as wide as long, with 3 pairs of piliform <italic>lms</italic>, of different lengths; <italic>lms3</italic> distinctly shorter than very long <italic>lms1</italic> and long <italic>lms2</italic>; <italic>lms1</italic> placed close to the margin with clypeus, <italic>lms2</italic> located anteromedially and <italic>lms3</italic> located anterolaterally; anterior margin double sinuate. Epipharynx (Fig. <xref ref-type="fig" rid="F10">24</xref>) with 4 pairs of blunt, finger-like <italic>als</italic>, unequal in length, <italic>als1–2</italic> distinctly shorter than <italic>als3–4</italic>; 3 pairs of <italic>ams</italic>, <italic>ams1</italic> and <italic>ams3</italic> distinctly shorter than <italic>ams2</italic>, <italic>ams1</italic> and <italic>ams3</italic> piliform, and <italic>ams2</italic> blunt, finger-like; 2 pairs of short, blunt <italic>mes</italic> and one sensilla close to <italic>mes2</italic>; labral rods (lr) elongated, converging anteriorly, distinctly pigmented. Mandibles (Fig. <xref ref-type="fig" rid="F11">26</xref>) relatively broad, bifid, teeth of unequal height; slightly truncate; <italic>mds1</italic> very long, <italic>mds2</italic> distinctly short, piliform. Maxilla (Fig. <xref ref-type="fig" rid="F12">27</xref>) stipes with 1 <italic>stps</italic>, 2 <italic>pfs</italic> and 1 <italic>mbs</italic>; <italic>stps</italic> and <italic>pfs1–2</italic> very long, almost equal in length, <italic>mbs</italic> very short; mala with 14 bacilliform <italic>dms</italic> in two different lengths (1–4 long, blunt and 5–14 very long and blunt, with a tendency to be longer and less blunt); 5 relatively long <italic>vms</italic>, almost equal in length; <italic>vms</italic> distinctly shorter than <italic>dms</italic>. Maxillary palpi with two palpomeres; basal palpomere with 1 very short <italic>mxps</italic> and two sensilla; length ratio of basal and distal palpomeres: 1:0.8; distal palpomere with one sensillum and a group of conical, apical sensorial papillae. Praelabium (Fig. <xref ref-type="fig" rid="F12">27</xref>) heart-shaped and distinctly elongated, with 1 relatively long <italic>prms</italic>; ligula with sinuate margin and 3 piliform micro <italic>ligs</italic>, unequal in length; premental sclerite well visible. Labial palpi with two palpomeres; length ratio of the basal and distal palpomeres: 1:0.6; distal palpomere with one one sensillum and short, apical sensorial papillae; basal palpomere with 1 ventral sensillum, and pigmented in the basal part, and the connection with the premental sclerite seems as next palpomere. Postlabium (Fig. <xref ref-type="fig" rid="F12">27</xref>) with 3 <italic>pms</italic>, <italic>pms1</italic> located anteriorly, remaining two pairs laterally; long, almost of equal length, <italic>pms3</italic> distinctly shorter than <italic>pms1</italic> and <italic>pms2</italic>; surface of postlabium densely covered by distinct asperities.</p><fig id="F12" position="float" orientation="portrait"><label>Figure 27.</label><caption><p>
          <italic><tp:taxon-name><tp:taxon-name-part taxon-name-part-type="genus">Lixus</tp:taxon-name-part> <tp:taxon-name-part taxon-name-part-type="species">neglectus</tp:taxon-name-part></tp:taxon-name></italic> mature larva head, maxillo-labial complex, ventral view. Scale bar: 0.5 mm.</p></caption><graphic xmlns:xlink="http://www.w3.org/1999/xlink" xlink:href="zookeys-604-087-g012.jpg" position="float" orientation="portrait" xlink:type="simple" id="oo_95310.jpg"/></fig><p>
            <italic>Thorax</italic>. Prothorax distinctly smaller than meso- and metathorax. Metathorax almost of equal length as abdominal segments I–IV. Spiracle bicameral. Prothorax (Fig. <xref ref-type="fig" rid="F14">29</xref>) with 10 <italic>prns</italic> unequal in length, of which 8 on distinctly pigmented dorsal sclerite that is subdivided medially into two triangular plates, next two <italic>prns</italic> placed below; 2 long <italic>ps</italic> located on pigmented sclerite, and 1 <italic>eus</italic>. Mesothorax (Fig. <xref ref-type="fig" rid="F14">29</xref>) with 1 long <italic>prs</italic>; 4 long to very long <italic>pds</italic>, <italic>pds2</italic> distinctly shorter than the remaining three setae (both on weakly pigmented sclerites); 1 very short <italic>as</italic>; 2 short <italic>ss</italic>; 1 <italic>eps</italic>; 1 <italic>ps</italic> (<italic>eps</italic> and <italic>ps</italic> on weakly pigmented sclerites) and 1 <italic>eus</italic>. Chaetotaxy of metathorax (Fig. <xref ref-type="fig" rid="F14">29</xref>) identical to that of mesothorax. Each pedal area of the thoracic segments well separated and pigmented, with 7 long <italic>pda</italic>, of which 4–6 on distinctly pigmented area, unequal in length.</p><fig id="F13" position="float" orientation="portrait"><label>Figure 28.</label><caption><p>
          <italic><tp:taxon-name><tp:taxon-name-part taxon-name-part-type="genus">Lixus</tp:taxon-name-part> <tp:taxon-name-part taxon-name-part-type="species">neglectus</tp:taxon-name-part></tp:taxon-name></italic> mature larva habitus, lateral view. Scale bar: 3 mm.</p></caption><graphic xmlns:xlink="http://www.w3.org/1999/xlink" xlink:href="zookeys-604-087-g013.jpg" position="float" orientation="portrait" xlink:type="simple" id="oo_95311.jpg"/></fig><fig id="F14" position="float" orientation="portrait"><label>Figures 29–31.</label><caption><p>
          <italic><tp:taxon-name><tp:taxon-name-part taxon-name-part-type="genus">Lixus</tp:taxon-name-part> <tp:taxon-name-part taxon-name-part-type="species">neglectus</tp:taxon-name-part></tp:taxon-name></italic> mature larva habitus. <bold>29</bold> Lateral view of thoracic segments <bold>30</bold> Lateral view of abdominal segment II. <bold>31</bold> Lateral view of abdominal segments VII–X. Scale bar: 1 mm.</p></caption><graphic xmlns:xlink="http://www.w3.org/1999/xlink" xlink:href="zookeys-604-087-g014.jpg" position="float" orientation="portrait" xlink:type="simple" id="oo_95312.jpg"/></fig><p>
            <italic>Abdomen</italic>. Abdominal segments I–V of almost equal length and subsequent abdominal segments decreasing gradually to the terminal parts of the body. Abdominal <!--PageBreak-->segment X reduced to four anal lobes of unequal size, the dorsal being distinctly the largest, the lateral pair equal in size, and the ventral lobe very small. Anus located terminally. Spiracles bicameral, the eight abdominal spiracles located laterally, close to the anterior margin of abdominal segments I–VIII. Abdominal segments I–VII (Figs <xref ref-type="fig" rid="F14">30–31</xref>) with 1 <italic>prs</italic>; 5 relatively short <italic>pds</italic>, <italic>pds2</italic> and <italic>pds4</italic> on abdominal segment VII less than half of length of the three remaining setae which are twice as long as <italic>pds</italic> on the previous six abdominal segments; 2 <italic>ss</italic> of unequal length, <italic>ss1</italic> very short, <italic>ss2</italic> as long as <italic>pds5</italic>; 2 <italic>eps</italic> of unequal length; 2 relatively short <italic>ps</italic> of equal length; 1 long <italic>lsts</italic> (<italic>eps</italic>, <italic>ps</italic> and <italic>lsts</italic> on weakly pigmented sclerites) and 2 relatively long <italic>eus</italic>. Abdominal segment VIII (Fig. <xref ref-type="fig" rid="F14">31</xref>) with 1 relatively long <italic>prs</italic>; 2 long to very long <italic>pds</italic>, <italic>pds1–2</italic> and <italic>pds4</italic> lacking; 2 <italic>ss</italic> of unequal length, <italic>ss1</italic> very short, <italic>ss2</italic> as long as <italic>prs</italic>; 2 <italic>eps</italic> of unequal length, <italic>eps1</italic> relatively long, <italic>eps2</italic> long to very long; 2 relatively short <italic>ps</italic> of equal length; <!--PageBreak-->1 relatively long <italic>lsts</italic> (<italic>eps</italic>, <italic>ps</italic> and <italic>lsts</italic> on weakly pigmented sclerites) and 2 relatively long <italic>eus</italic>. Abdominal segment IX (Fig. <xref ref-type="fig" rid="F14">31</xref>) with 3 <italic>ds</italic> (<italic>ds1–2</italic> long, <italic>ds3</italic> short); 2 very short <italic>ps</italic> and 2 very short to micro <italic>sts</italic>. Abdominal segment X (Fig. <xref ref-type="fig" rid="F14">31</xref>) with 2 microsetae (<italic>ts</italic>), on each lateral lobe.</p></tp:treatment-sec><tp:treatment-sec sec-type="description" id="SECID0EOTAG"><title>Description of pupa.</title><p>
            <italic>Measurements</italic> (in mm). Body length: 9.4–12.7 (♂ 9.4–12.7; ♀ 10.0) and the widest part of the body, commonly between the apex of the meso- or metafemora: 2.8–3.8.</p><p>
            <italic>Colouration</italic>. Body yellow (Fig. <xref ref-type="fig" rid="F16">39</xref>).</p><p>
            <italic>Morphology</italic> (Figs <xref ref-type="fig" rid="F15">32–34</xref>, <xref ref-type="fig" rid="F16">39</xref>). Body stocky, elongated, white or yellowish. Cuticle smooth. Rostrum relatively long, approximately 3.1 to 3.5 times as long as wide and extending beyond the mesocoxae. Antennae relatively long and stout. Pronotum from 1.2 to 1.3 times as wide as long. Mesonotum and metanotum of almost equal length. Abdominal segments I–V of almost equal length; abdominal segment VI semicircular and subsequent abdominal segments diminish gradually to the end of the body. Ab<!--PageBreak-->dominal segments VII–IX distinctly smaller than other abdominal segments. Gonotheca (abdominal segment IX) in females (1 specimen) bilobed.</p><fig id="F15" position="float" orientation="portrait"><label>Figures 32–34.</label><caption><p>
          <italic><tp:taxon-name><tp:taxon-name-part taxon-name-part-type="genus">Lixus</tp:taxon-name-part> <tp:taxon-name-part taxon-name-part-type="species">neglectus</tp:taxon-name-part></tp:taxon-name></italic> pupa habitus. <bold>32</bold> Ventral view <bold>33</bold> Dorsal view <bold>34</bold> Lateral view. Scale bar: 3 mm.</p></caption><graphic xmlns:xlink="http://www.w3.org/1999/xlink" xlink:href="zookeys-604-087-g015.jpg" position="float" orientation="portrait" xlink:type="simple" id="oo_95313.jpg"/></fig><fig id="F16" position="float" orientation="portrait"><label>Figures 35–42.</label><caption><p>Habitats, adults, immature stages, host plants and life cycle of <italic><tp:taxon-name><tp:taxon-name-part taxon-name-part-type="genus">Lixus</tp:taxon-name-part> <tp:taxon-name-part taxon-name-part-type="species">neglectus</tp:taxon-name-part></tp:taxon-name></italic>. <bold>35</bold> Adult <bold>36</bold> Adult hiding in host plant rosette <bold>37</bold> Ovipositional mark and larva feeding marks (frass) <bold>38</bold> Mature larva <bold>39</bold> Pupa <bold>40</bold> Fresh, not fully coloured adult <bold>41</bold> Habitat in Czech Republic with host plant, <italic><tp:taxon-name><tp:taxon-name-part taxon-name-part-type="genus">Rumex</tp:taxon-name-part> <tp:taxon-name-part taxon-name-part-type="species">thyrsiflorus</tp:taxon-name-part></tp:taxon-name></italic> <bold>42</bold> Detail of host plant rosette.</p></caption><graphic xmlns:xlink="http://www.w3.org/1999/xlink" xlink:href="zookeys-604-087-g016.jpg" position="float" orientation="portrait" xlink:type="simple" id="oo_95314.jpg"/></fig><p>
            <italic>Chaetotaxy</italic> (Figs <xref ref-type="fig" rid="F15">32–34</xref>). Setae relatively short, unequal in length, light yellow or orange, some setae on abdominal segments III–VIII distinctly stronger and located on protuberances. Setae well visible. Head capsule includes 1 <italic>vs</italic>, 3 <italic>sos</italic>, 1 <italic>os</italic> and 4 <italic>pas</italic>. Rostrum with 2 <italic>rs</italic>, <italic>rs1</italic> placed below antenna, <italic>rs2</italic> on the anterior margin. Setae on head capsule and rostrum straight, both <italic>rs</italic> and all <italic>pas</italic> distinctly shorter than the remaining setae on head, thoracic and abdominal segments. Pronotum with 2 <italic>as</italic>, 2 <italic>ds</italic>, 2 <italic>ls</italic> and 4 <italic>pls</italic>, and 1 short seta on ventral side (probably <italic>pls5</italic>). Dorsal parts of mesothorax with 1 seta located posteromedially, 1 seta located posterolaterally and 4 setae located along the anterior margin. Chaetotaxy of metathorax identical to that of mesothorax. Coxa with 1 very short <italic>cs</italic>. Each femoral apex with 2 <italic>fes</italic>. Dorsal parts of abdominal segments I–VIII each with 2 pairs of setae located posteriorly (<italic>d1</italic>, <italic>d9</italic>) and 7 pairs (<italic>d2–8</italic>) located along the anterior margins. Setae <italic>d2–7</italic> (on abdominal segments III–V) and setae <italic>d2–5</italic> and <italic>d7</italic> (on abdominal segments VI–VII) short, thorn-like, located on protuberances. Protuberances on abdominal segment VII distinctly prolongated. Remaining setae relatively short, hair-like. Abdominal segments I–VII with groups of 2 lateral setae and 5 pairs of <!--PageBreak--><!--PageBreak--><!--PageBreak--><!--PageBreak-->ventral setae. Dorsal part of abdominal segment VIII with 1 seta located posteriorly (<italic>d9</italic>) and 5 pairs (<italic>d3–7</italic>) located along its anterior margin; <italic>d7</italic> thorn-like, located on protuberances; remaining setae short. Abdominal segment VIII with groups of 2 lateral setae and 5 short ventral setae. Abdominal segment IX with 2 pairs of ventral microsetae and 1 pair of short, thin setae. Urogomphi distinctly elongated, hooked, triangular.</p><sec sec-type="Biology and ecology" id="SECID0EZYAG"><title>Biology and ecology</title><p>
              <italic>Habitats</italic>. Adults live in dry grasslands and meadows with sandy substrates (wind-blown river sand) (Fig. <xref ref-type="fig" rid="F16">41</xref>).The meadows are often managed for hay production. Numerous specimens were also found on grassy embankments along roads.</p><p>
              <italic>Adult behaviour</italic>. Adult beetles (Fig. <xref ref-type="fig" rid="F16">35</xref>) exhibit diurnal as well as nocturnal activity. During sunny days, they spend almost all of their time hiding among the leaves of the host plant near the ground (Figs <xref ref-type="fig" rid="F16">36</xref>, <xref ref-type="fig" rid="F16">42</xref>) and rarely climb to the higher parts of the plant.</p><p>
              <italic>Host plants</italic>. Adults and their immature stages were observed exclusively on dock, <italic><tp:taxon-name><tp:taxon-name-part taxon-name-part-type="genus">Rumex</tp:taxon-name-part> <tp:taxon-name-part taxon-name-part-type="species">thyrsiflorus</tp:taxon-name-part></tp:taxon-name></italic> Fingerh. (<tp:taxon-name><tp:taxon-name-part taxon-name-part-type="family">Polygonaceae</tp:taxon-name-part></tp:taxon-name>) (Figs <xref ref-type="fig" rid="F16">41–42</xref>), in all of our localities. In the past, this species was only recorded from garden sorrel (<italic><tp:taxon-name><tp:taxon-name-part taxon-name-part-type="genus">Rumex</tp:taxon-name-part> <tp:taxon-name-part taxon-name-part-type="species">acetosa</tp:taxon-name-part></tp:taxon-name></italic>) L. (e.g., <xref ref-type="bibr" rid="B8">Fremuth 1983</xref>).</p><p>
              <italic>Life cycle</italic>. <italic><tp:taxon-name><tp:taxon-name-part taxon-name-part-type="genus">Lixus</tp:taxon-name-part> <tp:taxon-name-part taxon-name-part-type="species">neglectus</tp:taxon-name-part></tp:taxon-name></italic> is an univoltine species. Adults feed on leaves, and larvae are stem and root borers (Fig. <xref ref-type="fig" rid="F16">38</xref>). Females of <italic><tp:taxon-name><tp:taxon-name-part taxon-name-part-type="genus">Lixus</tp:taxon-name-part> <tp:taxon-name-part taxon-name-part-type="species">neglectus</tp:taxon-name-part></tp:taxon-name></italic> bite the lower part of the stem and lay one egg in the hole (Fig. <xref ref-type="fig" rid="F16">37</xref>). Larvae feeding in the root produce orange feeding frass (Fig. <xref ref-type="fig" rid="F16">37</xref>), which is thrown out of the host plant, and its presence is a reliable indication that the plant root is occupied by a larva. One plant is most likely occupied by only one larva. Mature larvae were found from July to August. Pupation takes place in the root neck (Fig. <xref ref-type="fig" rid="F16">39</xref>), and freshly hatched individuals can be found (inside plants) beginning in the middle of August (Fig. <xref ref-type="fig" rid="F16">40</xref>). Adults do not hibernate in the host plants, so hibernation most likely occurs in the leaf litter, among dry plant debris or in the topsoil.</p><p>
              <italic>Rearing of the larvae</italic>. For laboratory breeding, 15 mature larvae were collected on July 13<sup>th</sup>, 2014, but only two of them pupated in our laboratory conditions. The remaining larvae died primarily due to drying of the host plants. Both of the adults hatched on July 30<sup>th</sup>.</p></sec></tp:treatment-sec><ref-list><ref id="B8"><mixed-citation xmlns:xlink="http://www.w3.org/1999/xlink" xlink:type="simple">
          <person-group><name name-style="western"><surname>Fremuth</surname><given-names>J</given-names></name></person-group> (<year>1983</year>) <article-title>Revision der <italic><tp:taxon-name><tp:taxon-name-part taxon-name-part-type="genus">Lixus</tp:taxon-name-part> <tp:taxon-name-part taxon-name-part-type="species">bardanae</tp:taxon-name-part></tp:taxon-name></italic>-Gruppe (<tp:taxon-name><tp:taxon-name-part taxon-name-part-type="order">Coleoptera</tp:taxon-name-part></tp:taxon-name>, <tp:taxon-name><tp:taxon-name-part taxon-name-part-type="family">Curculionidae</tp:taxon-name-part></tp:taxon-name>).</article-title> <source>Entomologische Abhandlungen Staatliches Museum für Tierkunde in Dresden</source> <volume>46</volume>(<issue>2</issue>): <fpage>109</fpage>–<lpage>120</lpage>.</mixed-citation></ref></ref-list></tp:taxon-treatment>
